# Supplementary material for: Heterologous ChAdOx1 nCoV-19 and BNT162b2 prime-boost vaccination elicits potent neutralizing antibody responses and T cell reactivity against prevalent SARS-CoV-2 variants
Source: eBioMedicine. 2021 Dec 17;75:103761. doi: 10.1016/j.ebiom.2021.103761 (PMC8682749; doi:10.1016/j.ebiom.2021.103761)
Supplement: Supplementary file 2 [file mmc2.xlsx]

## Sheet: Sheet1
	Participant ID
	Vaccination #
	Date
	Vaccination reactions
	In the following, please check any symptoms you had to vaccination which lasted less than 1h, a few hours, 1 day or more than one day
	For each symptom, additionally indicate a grade of severity based of the included classification (1-2 for some, 1-3 for most, fever 1-4)
	You may include any unlisted symptoms in the last column
								Classification of severity
		How long?
		< 1 h	few h	~ 1 day	> 1 day	Grade
	fever								Grade 1	Grade 2	Grade 3	Grade 4
	°C?							fever	38-39 deg C	39-40 deg C	40+ for 24h	40+ for more than 24h
	fatigue							fatigue	Resting helps	Resting doesn't help, limiting some activities	Resting doesn't help, limiting self-care activities	-
	ague							ague	Mildly cold sensation, teeth chattering	Full-body shivering	Severe or 24h+ shivers	-
	swelling at injection site							swelling at injection site	Mild swelling	Swelling impairing use of arm	-	-
	pain at injection site							pain at injection site	Mild pain	Moderate pain	Severe pain	-
	malaise							malaise	Generally lack of well-being	Malaise limiting some activities	-	-
	headache							headache	Mild	Moderate, limiting some activities	Severe, limiting self-care activities	-
	dizzieness							dizzieness	Mild	Moderate, limiting some activities	Severe, limiting self-care activities	-
	myalgia/muscular pain							myalgia/muscular pain	Mild	Moderate, limiting some activities	Severe, limiting self-care activities	-
	arthralgia/ joint pain							arthralgia/ joint pain	Mild	Moderate, limiting some activities	Severe, limiting self-care activities	-
	nausea							nausea	Loss of appetite, eating habits still largely unaltered	Oral intake decreased, without weight loss	-	-
	vomiting							vomiting	1-2 times within 24h (5 min separation at least)	3-5 times within 24h (5 min separation at least)	> 6 times within 24h (5 min separation at least)	-
	diarrhea							diarrhea	4+ stools over normal within 24h	4-6 stools	7+ stools	-
	sweating							sweating	Mild	Moderate	Severe	-
	loss of appetite							loss of appetite	Loss of appetite, eating habits still largely unaltered	Oral intake decreased, without weight loss	-	-
	itching							itching	Mild	Moderate, limiting some activities	Severe, limiting self-care activities	-
	rash							rash	Mild	Moderate, limiting some activities	Severe, limiting self-care activities	-
	redness							redness	Mild	Moderate, limiting some activities	Severe, limiting self-care activities	-
	cough							cough	Mild	Moderate	Severe	-
	shortness of breath							shortness of breath	With moderat activity	With minimal activity	While resting	-
	sore throat							sore throat	Mild	Moderate, limiting some activities	Severe, limiting self-care activities	-
	loss of smell/taste							loss of smell/taste	loss of smell	loss of taste	-	-
	others:
	Medication taken to manage pain/fever e.g. including dosage within 24h after vaccination
	Drug	Dose
	Ibuprofen
	Aspirin
	Paracetamol
	Naproxen
	Diclofenac
	others: _____________________
